# Supplementary material for: Annual variation in predation risk is related to the direction of selection for brain size in the wild
Source: Sci Rep. 2019 Aug 14;9:11847. doi: 10.1038/s41598-019-48153-w (PMC6694153; doi:10.1038/s41598-019-48153-w)
Supplement: Supplementary file 2 — Data 1 [file 41598_2019_48153_MOESM2_ESM.xlsx]

## Sheet: Sheet1
id	AgeAtDeath	YearOfDeath	AnnualPredAtDeath	Radius-ulna	Mean body condition	HEADVOLUME
71914	1	2015	0.138493	109.5	-0.340019	92539.1
17419	3	2016	0.168161	106	1.02948	89484
60650	6	2016	0.168161	111	0.433419	103688
64016	3	2010	0.137803	109	-0.241691
64041	4	2011	0.057041	111	0.180082
66699	2	2011	0.057041	110	0.533416
60638	3	2013	0.05	106.5	-0.0353661
44109	16	2014	0.0508806	106.4	0.153192	83706.9
69626	4	2015	0.138493	109.5	0.845646	93557.3
64038	9	2016	0.168161	111.667	0.503444	88584.2
44174	9	2009	0.0478261	106	-0.0379287
65580	3	2011	0.057041	107.5	-0.888975
65568	4	2012	0.04	107.25	-0.946646
69724	1	2012	0.04	109	1.3104
58851	8	2013	0.05	109	-0.0516736	86481.2
66708	4	2013	0.05	105.333	1.11912	97895.6
65566	6	2014	0.0508806	103	1.71863	86102.2
70931	3	2015	0.138493	107.5	-1.66949	88003.5
70964	3	2015	0.138493	107	-0.179055	81239.9
71095	2	2015	0.138493	109.5	-1.0217	88954.9
71060	3	2016	0.168161	107	0.415168	93431.7
64004	6	2013	0.05	105	-1.59158	86132.7
60854	6	2012	0.04	104	1.14661
1386	2	2013	0.05	111
55548	6	2009	0.0478261	107	-0.448936
64050	2	2009	0.0478261	105	0.709385
58895	5	2010	0.137803	111	-0.173623
65529	2	2010	0.137803	103.5	0.517036
65536	2	2010	0.137803	107	-1.18776
66665	1	2010	0.137803	111	-1.69685
65527	3	2011	0.057041	105.5	-0.0607327
69698	1	2012	0.04	106	-0.0249617
69710	1	2012	0.04	105	0.733504
1357	3	2013	0.05	109	-0.348072
69748	2	2014	0.0508806	110.5	0.88637	95248.1
66674	7	2016	0.168161	106.75	-0.116699	94950.7
69699	5	2016	0.168161	111	0.108585	91265
71942	2	2016	0.168161	108	0.0118411	90455.1
72046	1	2016	0.168161	111	0.851866	93682.5
72061	1	2016	0.168161	106	0.00583681	95262.2
60837	7	2013	0.05	111	-1.4549
71906	1	2015	0.138493	110	-0.230091	86788.1
71083	1	2014	0.0508806	107	-1.50763	88399.6
64043	8	2015	0.138493	110.5	0.678514	96256
68206	5	2015	0.138493	113	0.216804	99205.7
58927	6	2011	0.057041	110	-1.01644
65597	2	2011	0.057041	109	-1.09126
69641	0	2011	0.057041	108
69636	1	2012	0.04	112	0.0209281
44187	13	2013	0.05	109.25	0.463651	88807
70919	3	2015	0.138493	108	1.19283	91195.9
55566	12	2016	0.168161	107	0.238905	101233
70959	3	2015	0.138493	109.5	-0.349289	84063
71051	1	2014	0.0508806	111	1.52126	98116.4
71078	1	2014	0.0508806	110	1.09771	86123.5
66675	6	2015	0.138493	110.5	-0.0901858
66698	6	2015	0.138493	111	-0.227512
69665	4	2015	0.138493	112	-0.452718
70936	3	2015	0.138493	110.5	-0.172736	88117.5
71052	2	2015	0.138493	108	0.760481	91019.9
60859	10	2016	0.168161	110	-0.85358
71929	2	2016	0.168161	110	0.209799	95242.3
64027	2	2009	0.0478261	110	0.736791
60841	4	2010	0.137803	106	0.164769
64079	5	2012	0.04	106	-1.13753	83758.6
55502	6	2009	0.0478261	106	0.54549
65592	0	2009	0.0478261	108	-0.859521
44085	9	2010	0.137803	112	0.0743155
64055	3	2010	0.137803	110	0.604915
64056	3	2010	0.137803	105	0.722428
65521	2	2010	0.137803	107.5	0.0806391
65584	2	2010	0.137803	108	0.360015
65585	2	2010	0.137803	103.5	-0.832214
65590	1	2010	0.137803	107	-2.34256
66671	1	2010	0.137803	104	-1.30128
66672	1	2010	0.137803	103	0.0700893
66725	1	2010	0.137803	114	-0.0760416
25059	15	2014	0.0508806	108	0.552599	88680.6
69669	3	2014	0.0508806	111.5	-0.417013	92322
69686	3	2014	0.0508806	105.667	0.204282	85946.7
65578	7	2015	0.138493	106.667	-1.00549	83548
69687	4	2015	0.138493	107.333	1.26486	93313
71053	2	2015	0.138493	109.5	1.26532	100657
60404	11	2016	0.168161	111.25	0.159116	92541.3
72043	1	2016	0.168161	105	0.00621325	97093.9
45149	10	2010	0.137803	109	0.927992
65539	2	2010	0.137803	108.667	0.591081
66717	1	2010	0.137803	111	-0.29502
55512	8	2011	0.057041	109.667	0.66686
68245	1	2011	0.057041	110	-1.00298
69625	1	2012	0.04	109	0.0605966
69671	1	2012	0.04	107.5	-1.544	82320.6
55517	10	2013	0.05	108.667	-0.744847	82908
58883	8	2013	0.05	106.25	0.1736	88978.2
65591	4	2013	0.05	108.5	-1.40953
66673	4	2013	0.05	112	-0.0627583
69619	2	2013	0.05	108.5	0.241923	109542
44145	17	2015	0.138493	111	0.229857	94489.7
66704	6	2015	0.138493	110	-0.0694873
65575	3	2011	0.057041	110	-0.533545
