# Supplementary material for: Annual variation in predation risk is related to the direction of selection for brain size in the wild
Source: Sci Rep. 2019 Aug 14;9:11847. doi: 10.1038/s41598-019-48153-w (PMC6694153; doi:10.1038/s41598-019-48153-w)
Supplement: Supplementary file 3 — Data 2 [file 41598_2019_48153_MOESM3_ESM.xlsx]

## Sheet: Analys
Year	Date	MedianHD	Timing	Dead	StillAlive	logCumulDeaths	AnnualPred
2012	33	61	-28	3	13	1.09861	0.04
2012	40	61	-21	4	12	1.38629	0.04
2012	47	61	-14	5	11	1.60944	0.04
2012	50	61	-11	7	9	1.94591	0.04
2012	51	61	-10	9	7	2.19722	0.04
2012	56	61	-5	12	4	2.48491	0.04
2012	58	61	-3	13	3	2.56495	0.04
2012	59	61	-2	14	2	2.63906	0.04
2012	61	61	0	15	1	2.70805	0.04
2012	62	61	1	16	0	2.77259	0.04
2013	43	63	-20	2	24	0.693147	0.05
2013	44	63	-19	6	20	1.79176	0.05
2013	46	63	-17	7	19	1.94591	0.05
2013	47	63	-16	11	15	2.3979	0.05
2013	48	63	-15	12	14	2.48491	0.05
2013	50	63	-13	15	11	2.70805	0.05
2013	53	63	-10	16	10	2.77259	0.05
2013	54	63	-9	17	9	2.83321	0.05
2013	57	63	-6	18	8	2.89037	0.05
2013	58	63	-5	19	7	2.94444	0.05
2013	59	63	-4	22	4	3.09104	0.05
2013	60	63	-3	24	2	3.17805	0.05
2013	61	63	-2	26	0	3.2581	0.05
2014	36	56	-20	1	25	0	0.0508806
2014	37	56	-19	6	20	1.79176	0.0508806
2014	39	56	-17	9	17	2.19722	0.0508806
2014	44	56	-12	10	16	2.30259	0.0508806
2014	45	56	-11	16	10	2.77259	0.0508806
2014	48	56	-8	17	9	2.83321	0.0508806
2014	49	56	-7	18	8	2.89037	0.0508806
2014	50	56	-6	20	6	2.99573	0.0508806
2014	51	56	-5	22	4	3.09104	0.0508806
2014	52	56	-4	23	3	3.13549	0.0508806
2014	54	56	-2	25	1	3.21888	0.0508806
2014	56	56	0	26	0	3.2581	0.0508806
2015	38	62	-24	3	66	1.09861	0.138493
2015	41	62	-21	12	57	2.48491	0.138493
2015	42	62	-20	14	55	2.63906	0.138493
2015	44	62	-18	19	50	2.94444	0.138493
2015	45	62	-17	21	48	3.04452	0.138493
2015	47	62	-15	26	43	3.2581	0.138493
2015	48	62	-14	30	39	3.4012	0.138493
2015	49	62	-13	32	37	3.46574	0.138493
2015	50	62	-12	36	33	3.58352	0.138493
2015	51	62	-11	43	26	3.7612	0.138493
2015	52	62	-10	48	21	3.8712	0.138493
2015	54	62	-8	56	13	4.02535	0.138493
2015	55	62	-7	59	10	4.07754	0.138493
2015	56	62	-6	61	8	4.11087	0.138493
2015	62	62	0	68	1	4.21951	0.138493
2015	67	62	5	69	0	4.23411	0.138493
2016	39	62	-23	4	70	1.38629	0.168161
2016	40	62	-22	13	61	2.56495	0.168161
2016	41	62	-21	20	54	2.99573	0.168161
2016	46	62	-16	22	52	3.09104	0.168161
2016	47	62	-15	35	39	3.55535	0.168161
2016	48	62	-14	38	36	3.63759	0.168161
2016	49	62	-13	54	20	3.98898	0.168161
2016	50	62	-12	59	15	4.07754	0.168161
2016	51	62	-11	60	14	4.09434	0.168161
2016	52	62	-10	63	11	4.14313	0.168161
2016	53	62	-9	64	10	4.15888	0.168161
2016	54	62	-8	65	9	4.17439	0.168161
2016	57	62	-5	67	7	4.20469	0.168161
2016	58	62	-4	72	2	4.27667	0.168161
2016	61	62	-1	73	1	4.29046	0.168161
2016	65	62	3	74	0	4.30407	0.168161
